# Supplementary material for: Risk prediction models for venous thromboembolism in lung cancer patients after surgery: a systematic review and meta-analysis
Source: Front Oncol. 2026 May 20;16:1767471. doi: 10.3389/fonc.2026.1767471 (PMC13229832; doi:10.3389/fonc.2026.1767471)
Supplement: Supplementary file 1 [file Table1.xlsx]

## Sheet: TRIPOD Matrix
Study	1	2	3a	3b	3c	4	5a	5b	6a	6b	6c	7	8a	8b	8c	9a	9b	9c	10	11	12a	12b	12c	12d	12e	12f	12g	13	14	15	16	17	18a	18b	18c	18d	18e	18f	19	20a	20b	20c	21	22	23a	23b	24	25	26
Item description	1 Title	2 Abstract	3a Background	3b Target population and intended use	3c Health inequalities	4 Objectives	5a Data source	5b Data dates	6a Study setting	6b Eligibility criteria	6c Treatments/interventions	7 Data preprocessing	8a Outcome definition	8b Outcome assessors	8c Blinding of outcome assessment	9a Initial predictor selection	9b Predictor definitions	9c Predictor assessors	10 Sample size	11 Missing data	12a Data use	12b Predictor handling	12c Modeling methods	12d Handling heterogeneity	12e Performance measures	12f Model updating	12g Prediction calculation	13 Class imbalance	14 Fairness	15 Model output	16 Development-validation differences	17 Ethics approval	18a Funding	18b Conflicts of interest	18c Protocol	18d Registration	18e Data sharing	18f Code sharing	19 Patient and public involvement	20a Participant flow	20b Participant characteristics	20c Validation data comparison	21 Analysis sample size	22 Full model specification	23a Model performance	23b Performance across clusters	24 Model updating results	25 Interpretation of results	26 Limitations
Cai et al. (2023)	M	P	M	P	NR	M	P	M	P	M	P	NR	P	P	NR	P	P	NR	NR	P	P	P	P	NA	M	NA	P	NA	NR	P	P	M	NR	M	NR	NR	M	NR	NR	M	P	M	M	P	P	NA	NA	P	P
Li Y. et al. (2021)	M	P	M	M	NR	M	P	M	M	M	P	P	M	P	NR	P	M	P	P	P	P	M	P	NA	P	NA	M	P	NR	M	P	M	M	M	P	M	P	NR	NR	M	M	P	M	M	P	NA	NA	P	P
Lin Q. et al. (2025)	M	P	M	M	NR	M	P	M	M	M	P	P	M	P	NR	P	M	P	NR	NR	P	P	P	NA	M	NA	P	P	NR	P	P	M	M	M	NR	NR	P	NR	NR	P	M	NR	P	P	P	NA	NA	P	P
Qin et al. (2023)	M	P	M	M	NR	M	P	M	M	M	P	P	P	P	NR	P	P	P	NR	P	P	P	P	NA	M	NA	M	NA	NR	M	M	M	M	M	NR	NR	M	NR	NR	M	M	M	M	M	M	NA	NA	P	P
Tang et al. (2025)	M	P	M	M	NR	M	P	M	M	M	P	P	M	M	NR	P	P	P	NR	P	P	P	P	NA	M	NA	P	P	NR	M	NA	M	M	M	NR	NR	P	NR	NR	M	M	NA	M	P	M	NA	NA	P	P
Chen C. et al. (2025)	M	P	M	M	NR	M	P	M	M	M	P	NR	M	P	NR	P	P	NR	NR	NR	M	P	P	P	P	NA	P	P	NR	M	M	M	M	M	NR	NR	NR	NR	NR	P	M	M	M	P	P	NA	NA	P	P
Li J.A. et al. (2024)	M	P	M	M	NR	M	P	M	P	M	P	NR	P	NR	NR	P	P	NR	NR	NR	P	P	P	NA	P	NA	P	NA	NR	P	NA	M	M	NR	NR	NR	NR	NR	NR	P	M	NA	M	P	P	NA	NA	P	NR
Li P. et al. (2024)	M	P	M	M	NR	M	P	M	P	M	P	NR	P	NR	NR	P	P	NR	NR	NR	P	P	P	NA	P	NA	P	P	NR	M	P	M	M	NR	NR	NR	NR	NR	NR	P	M	P	M	P	P	NA	NA	P	P
Liu H. et al. (2024)	M	P	M	M	NR	M	P	M	M	M	P	P	M	P	NR	P	P	NR	M	P	P	P	P	NA	M	NA	P	P	NR	M	NA	M	M	NR	NR	NR	NR	NR	NR	P	M	NA	M	P	P	NA	NA	P	M
Liu Y. et al. (2024)	M	P	M	M	NR	M	P	M	M	M	P	P	P	NR	NR	P	P	NR	NR	NR	P	P	P	NA	M	NA	P	P	NR	P	NA	M	NR	NR	NR	NR	NR	NR	NR	P	M	NA	M	P	P	NA	NA	P	P
Zhang X. et al. (2022)	M	P	M	M	NR	M	P	M	M	M	P	NR	P	NR	NR	P	P	NR	NR	NR	P	P	P	NA	P	NA	P	P	NR	P	NA	M	M	M	NR	NR	NR	NR	NR	P	M	NA	M	P	P	NA	NA	P	P
Ding et al. (2023)	M	P	M	P	NR	M	P	M	M	M	P	P	M	P	NR	P	P	NR	NR	P	P	P	P	NA	P	NA	P	P	NR	P	NA	M	M	M	NR	NR	P	NR	NR	M	M	NA	M	P	P	NA	NA	P	M
Chen Z. et al. (2025)	M	M	M	M	NR	M	P	M	M	M	P	M	P	P	NR	P	P	NR	NR	M	M	M	P	NA	M	NA	P	M	NR	P	NR	M	M	M	NR	NR	P	M	NR	P	M	NR	M	P	P	NA	NA	P	M
Hao et al. (2025)	M	P	M	M	NR	M	P	M	M	M	M	P	M	P	NR	P	P	NR	NR	NR	M	P	P	NA	M	NA	P	P	NR	P	NR	M	M	M	NR	NR	M	NR	NR	P	M	NR	M	P	P	NA	NA	P	M
Li J. et al. (2023)	M	P	M	M	NR	M	P	M	M	M	P	P	P	NR	NR	P	P	P	NR	NR	M	P	P	NA	P	NA	M	NA	NR	P	P	M	M	M	NR	NR	P	NR	NR	M	M	P	M	M	P	NA	NA	P	P
Ke et al. (2022)	M	M	M	M	NR	M	M	M	M	M	P	P	M	P	NR	M	M	P	P	P	P	P	P	P	P	P	M	NA	NR	M	NA	M	NR	M	P	NR	P	NR	NR	M	M	NA	M	M	P	NR	P	M	M
Hachey et al. (2016)	M	M	M	M	NR	M	P	M	M	M	P	P	P	NR	NR	M	M	P	NR	P	P	P	P	NA	M	NA	M	NA	NR	M	NA	M	M	M	NR	NR	NR	NR	NR	P	M	NA	M	M	M	NA	NA	M	M
Peng et al. (2025)	M	P	M	M	NR	M	P	M	P	M	P	NR	P	NR	NR	P	P	NR	NR	NR	P	P	P	NA	P	NA	P	P	NR	P	NA	M	M	NR	NR	NR	NR	NR	NR	P	M	NA	M	P	P	NA	NA	P	NR
Jin et al. (2025)	M	P	M	M	NR	M	P	M	M	M	P	P	P	NR	NR	P	P	P	NR	NR	P	P	P	NA	P	P	P	P	NR	P	NA	M	M	M	NR	NR	NR	NR	NR	P	M	NA	M	P	P	NA	P	P	P
Yang et al. (2022)	M	P	M	M	NR	M	P	M	M	M	P	P	P	NR	NR	P	P	NR	NR	P	P	P	P	NA	P	NA	M	NA	NR	P	NA	M	NR	M	NR	NR	NR	NR	NR	P	M	NA	M	M	P	NA	NA	P	NR
Aggregate total
Legend: M = Meets; P = Partially meets; NR = Not reported/not met; NA = Not applicable. Rows represent the 20 included studies; columns represent TRIPOD+AI indicators.
[truncated: 8 more columns]
